# Supplementary material for: Magnetoencephalography biomarkers for assessing myelin content and neuronal function in acute optic neuritis
Source: Brain Commun. 2026 Jun 10;8(3):fcag218. doi: 10.1093/braincomms/fcag218 (PMC13289812; doi:10.1093/braincomms/fcag218)
Supplement: fcag218_Supplementary_Data [file fcag218_supplementary_data.zip]

Archive with 4 entries (4 files):
- Supplementary Materials.pdf
- Supplementary Video 1.mp4
- Supplementary Video 2.mp4
- Supplementary Video Legends.docx
